# Supplementary material for: A Conformer-Based Time–Frequency Decoupling Network for Pig Vocalization Behavior Classification
Source: Animals (Basel). 2026 Apr 27;16(9):1337. doi: 10.3390/ani16091337 (PMC13162907; doi:10.3390/ani16091337)
Supplement: Supplementary file 1 [file animals-16-01337-s001.zip]

Archive with 1 entries (1 files):
- animals-4276088-supplementary.pdf
